# Supplementary material for: The Role of Dyslipidemia in Periodontitis
Source: Nutrients. 2023 Jan 6;15(2):300. doi: 10.3390/nu15020300 (PMC9864120; doi:10.3390/nu15020300)
Supplement: Supplementary file 1 [file nutrients-15-00300-s001.zip]

Archive with 1 entries (1 files):
- nutrients-2086534-supplementary.pdf
